# Supplementary material for: Longitudinal Analysis of Binding Antibody Levels Against 39 Human Adenovirus Types in Sera from 60 Regular Blood Donors from Greifswald, Germany, over 5 Years from 2018 to 2022
Source: Viruses. 2024 Nov 7;16(11):1747. doi: 10.3390/v16111747 (PMC11598854; doi:10.3390/v16111747)
Supplement: Supplementary file 1 [file viruses-16-01747-s001.zip]

Archive with 1 entries (1 files):
- viruses-3247922-supplementary.pdf
